# Supplementary material for: Development of a Dispersive µSPE Method for the Determination of Pesticide Residues in Water Samples by LC-MS/MS
Source: Molecules. 2026 May 26;31(11):1826. doi: 10.3390/molecules31111826 (PMC13257659; doi:10.3390/molecules31111826)
Supplement: Supplementary file 1 [file molecules-31-01826-s001.zip]

Archive with 1 entries (1 files):
- molecules-4254905-supplementary.pdf
